# Supplementary material for: Decreased expression levels of Ifi genes is associated to the increased resistance to spontaneous arthritis disease in mice deficiency of IL-1RA
Source: BMC Immunol. 2016 Aug 2;17:25. doi: 10.1186/s12865-016-0163-y (PMC4970213; doi:10.1186/s12865-016-0163-y)
Supplement: Additional file 1: Table S1. — Down and up regulated genes comparing congenic strain to that in DBA wild type. List of names and DiffScores of changes of down or up regulated genes in congenic strain in comparison to that of DBA wild type. (XLSX 26 kb) [file 12865_2016_163_MOESM1_ESM.xlsx]

## Sheet: Sheet1
Gene	Down regualted	Gene	Up regualted
Pdrg1	-188.889	Sgol2	10.0141
Chchd4	-172.641	Tfrc	10.0277
Tens1	-170.443	Zfp623	10.029
6330403K07Rik	-167.96	Kns2	10.0461
E230029C05Rik	-147.882	Ndufa9	10.0475
Prcp	-141.127	Darc	10.112
A430077H15Rik	-127.457	Ncapd2	10.1182
Lynx1	-104.172	LOC100047419	10.2196
2310036D22Rik	-102.538	LOC268730	10.2196
Ly6e	-96.4274	Tia1	10.2238
Apol7c	-90.8136	Cd6	10.2322
Clec4g	-86.2266	Tfdp1	10.2551
Manbal	-83.2443	Rrm1	10.2956
Psmb9	-83.1799	2310051F07Rik	10.2991
OTTMUSG00000010673	-82.996	1810030N24Rik	10.3024
Atp6v1d	-82.7086	Tmem14c	10.3204
Ly6a	-81.968	Nlrp4e	10.3295
Atg16l2	-79.4597	3300001G02Rik	10.3441
Twistnb	-79.2152	BC057079	10.3608
Cd209b	-72.7255	Trim11	10.4359
Ly6d	-71.84	Oasl1	10.4642
LOC100043918	-71.0135	C79407	10.5699
Poli	-67.8866	Dscr1	10.5706
Enpp5	-64.8591	Zfp661	10.5909
4930404F20Rik	-63.9689	Bcl11b	10.5999
H2-T10	-61.1859	2700097O09Rik	10.6149
H2-Ob	-60.6	Mod1	10.6185
LOC547343	-59.7236	Stfa2	10.623
Bach2	-59.6306	LOC670356	10.6823
Gus-s	-58.8261	Ermap	10.689
2610305D13Rik	-57.7903	9830001H06Rik	10.7073
Wisp2	-57.0927	Msh5	10.7188
Arv1	-56.1337	Tinagl	10.7683
A130038H09Rik	-53.1166	5430434G16Rik	10.7864
LOC229810	-52.0628	Hist1h4f	10.8502
A530055J02Rik	-51.9825	4733401O04Rik	10.9008
LOC666661	-51.0921	3110056O03Rik	10.911
EG243642	-50.3487	Psmd4	10.9246
2810049C16Rik	-49.7175	Sh3tc2	10.9463
Runx1	-48.9371	Ifitm2	10.9519
Mlycd	-48.8338	Scoc	11.0046
Bat5	-48.67	LOC100041137	11.1071
Vnn3	-47.9138	Gata1	11.125
Rps2	-47.0245	6030400N17Rik	11.1297
MGC107702	-47.0103	IGHV1S34_X02467_Ig_heavy_variable_1S34_71	11.1672
Blnk	-44.9036	Lrdd	11.1866
D630015C01Rik	-44.7048	Odc1	11.1879
Ccr5	-43.3506	Lrg1	11.194
Tmem108	-42.6468	Oas2	11.2125
H2-Oa	-42.4771	Gm1964	11.2746
Man2b1	-41.0071	Mns1	11.2799
A130096D14Rik	-40.2654	A730089K16Rik	11.3071
Mpeg1	-38.9007	Parp12	11.3505
Sys1	-36.6108	A630034E16Rik	11.3505
BC051142	-36.6032	Mgmt	11.4114
Dtx1	-35.9714	LOC672342	11.4514
Atpbd1b	-35.9663	Rgs12	11.4662
4921513D23Rik	-35.9477	Hist1h4a	11.5037
Cd79b	-35.4057	4930570C03Rik	11.5382
Cd163	-34.88	5730593F17Rik	11.5578
9830130M13Rik	-34.7787	ORF28	11.5613
Tm7sf3	-34.4259	LOC100045254	11.6299
9630007E23Rik	-34.3691	Grina	11.6394
4933439J20Rik	-34.1024	B930041F14Rik	11.6465
Chst3	-33.6408	Ypel5	11.6566
Sdc4	-33.1151	9930105H17Rik	11.6765
2810021O14Rik	-32.8554	H2-Eb2	11.6865
4732429D16Rik	-32.7727	Prdx2	11.6982
D430021F02Rik	-32.4779	LOC100043991	11.7202
2012-03-01	-32.1364	Lmna	11.7741
Tm6sf1	-31.9536	Atg16l1	11.7853
Abca8a	-31.9095	Rccd1	11.8045
Stk17b	-31.887	2610036L11Rik	11.8408
Mef2c	-31.192	AB182283	11.8973
Gpr171	-30.9753	Top2a	11.9301
Epb4.1l2	-30.6609	1190002H23Rik	11.9325
LOC100045877	-30.1255	Tmem120b	11.9723
Sema7a	-29.9967	B930059G07Rik	12.0623
Ube2e2	-29.7832	BC100530	12.0635
Tm4sf4	-29.489	Lrrn1	12.1298
4933437K13Rik	-29.411	Tasp1	12.1307
Blk	-28.9362	Txndc5	12.1346
H2-Ab1	-28.9306	1700052O22Rik	12.1346
Golph3l	-28.3939	C920005C14Rik	12.1636
6330414G02Rik	-28.3835	S100a6	12.2083
LOC622994	-28.3644	Kcnq5	12.2282
LOC380797	-28.2265	Iigp2	12.2828
Tmem71	-27.8866	Rangrf	12.2841
Cd37	-27.8274	Spon2	12.3295
Pold4	-27.4069	EG623818	12.3341
Tm4sf5	-27.3424	Trp53inp1	12.384
Clec11a	-26.9275	Pglyrp1	12.3926
scl0001132.1_96	-26.8573	Cd93	12.4428
Gramd4	-26.7169	Ltb4r1	12.4466
Emid1	-26.6524	Npy	12.5123
C430020H24Rik	-26.5231	6720463M24Rik	12.5182
Oosp1	-26.2949	Hist1h2ao	12.5189
Vpreb3	-26.2208	A630055A13Rik	12.522
Aldh1a7	-25.5727	AI449175	12.5371
Ccl27	-25.4449	C230066H01Rik	12.5488
Apoe	-25.2521	C730046C01Rik	12.5546
Cd74	-25.2078	Znfx1	12.5663
Ell3	-25.1014	Ube2o	12.5715
Anxa4	-24.7775	LOC100044204	12.5726
Exosc1	-24.1266	Orc6l	12.5774
MALT-1	-24.085	Tiam1	12.5998
C130078N17Rik	-24.0264	Rpo1-4	12.6782
C430046P22Rik	-23.9931	Cdk2	12.6815
4631422C13Rik	-23.8483	Tapt1	12.6902
EG667977	-23.6783	Elac1	12.6919
LOC382646	-23.5301	Tfdp2	12.7109
Malt1	-23.4781	Aqp1	12.7131
Slc38a6	-23.4084	Tyki	12.722
B3gnt8	-23.3607	Rps15a	12.7713
EG629383	-22.7515	Map2k3	12.7839
Cxcr5	-22.5848	Eml4	12.863
D14Ertd449e	-22.5695	Nhlrc2	12.9528
scl0002007.1_97	-22.1586	E130112J05Rik	12.9531
Cxcl13	-22.0904	Stard7	12.9564
A930023F05Rik	-21.9589	Blm	13.0015
Gnb4	-21.4012	Ifi35	13.0255
Cd180	-21.3932	Cdca7	13.1075
Ralgps2	-21.2157	LOC636944	13.2064
LOC100047834	-21.1412	Psmc3ip	13.378
Smad2	-21.0779	Als2cr2	13.3838
Car11	-20.6989	2310003L22Rik	13.4287
2700038C09Rik	-20.1328	Ubac1	13.4615
6330509M05Rik	-20.116	Rpa2	13.4909
5830420C15Rik	-19.8985	Srpx	13.505
E030040L08Rik	-19.8903	Dnajb10	13.5225
A330017A19Rik	-19.8001	LOC100047316	13.5316
Zfp472	-19.7243	4930547N16Rik	13.5548
Immp2l	-19.3686	Tpra40	13.6238
C230082I21Rik	-19.3686	Tipin	13.6291
Me2	-19.3011	Pip5k1b	13.785
6330442E10Rik	-18.8455	Cdca2	13.7953
Siglec1	-18.7535	LOC674087	13.8313
Ercc1	-18.239	E430033B07Rik	13.8829
Ly86	-18.1882	Rdm1	13.888
Isy1	-18.0925	Fcgr4	14.0163
Gm962	-18.0135	Mcm6	14.1007
Mgl1	-17.9123	1810037I17Rik	14.105
Wdr92	-17.5802	B430007K19Rik	14.1376
Casp9	-17.3997	Tceal8	14.1577
Cops5	-17.3467	Rab32	14.1741
Mrps12	-17.1965	LOC232060	14.1821
Alg8	-16.9963	LOC207685	14.2311
Mcoln2	-16.9754	Diap3	14.2463
Imap38	-16.9754	TRBV8_AE000663_T_cell_receptor_beta_variable_8_270	14.2553
Ccl19	-16.9519	Rnf20	14.2573
Pdlim1	-16.9504	Hist1h2bh	14.2636
LOC100045501	-16.6337	Agtrap	14.3204
Fgd2	-16.6337	Trim10	14.3363
Gadd45gip1	-16.5783	LOC637227	14.3562
Sap30l	-16.2991	Jak1	14.36
Psmd8	-16.2389	Stard10	14.4512
Pop4	-16.0877	Ncaph	14.456
Tnfrsf13c	-16.0285	Tcrb-J	14.5534
Ddr1	-15.9737	Col4a1	14.5534
Cyp4f13	-15.9459	Aqp9	14.5593
H2-DMa	-15.9206	D930028F11Rik	14.6119
Plcg2	-15.8039	Stag3	14.6261
LOC623466	-15.6869	TRBV1_AE000663_T_cell_receptor_beta_variable_1_207	14.6518
Ldoc1l	-15.6313	Dstn	14.6679
Eef2	-15.5739	Siglecg	14.7141
Napsa	-15.5511	1110020P15Rik	14.8148
Map4k1	-15.4444	Kif22	14.9476
Rab6	-15.3076	Kif4	14.9649
Cd209a	-15.2081	Pitpnm2	15.0244
1300013B24Rik	-15.1747	6720475J19Rik	15.0876
LOC233529	-15.1401	Gch1	15.0902
Hmgcs2	-15.1377	Rsc1a1	15.1401
Chst10	-15.1323	Dnajc8	15.1584
Uhrf1bp1l	-15.0475	Prg3	15.233
Cd83	-14.9741	Mocs1	15.261
Dalrd3	-14.7568	6430511F03	15.2842
E130208E03Rik	-14.5289	Socs3	15.3389
9626962_211_rc	-14.4164	Eif4ebp1	15.4008
Kmo	-14.2301	Mrgpra2	15.451
LOC100047815	-14.1821	Hdc	15.4656
Snx27	-14.1177	Pcyt1b	15.6032
3632431M01Rik	-14.1073	EG432879	15.6869
Cx3cr1	-14.0023	Txndc13	15.7152
Rftn1	-13.8722	Copz1	15.7529
Riok1	-13.7007	Cd59b	15.7889
Cox6a2	-13.5435	LOC100047628	15.8688
Zfp296	-13.4971	Gab1	15.8876
Erdr1	-13.4286	2410076I21Rik	15.9318
Ly78	-13.4173	Adamdec1	15.9636
Ryr1	-13.4075	C430015A10Rik	15.9946
Hey1	-13.378	Cd207	16.0366
Ptprcap	-13.3775	Clspn	16.1201
B230334I05Rik	-13.3491	Tnk1	16.1306
Bnip1	-13.3131	LOC630302	16.1327
Hvcn1	-13.2373	1190009E20Rik	16.1348
Rsad1	-13.1825	LOC100047162	16.1362
ARP2	-13.0912	1110029I05Rik	16.2865
LOC329575	-13.0671	Rpe	16.2879
Gprc5b	-13.0348	C030025P15Rik	16.4707
1190028F09	-12.7713	Rims3	16.6337
Arhgef18	-12.7469	Uhrf1	16.8299
Lrp6	-12.6581	TRBV31_X03277_T_cell_receptor_beta_variable_31_33	16.8403
Lrrc51	-12.5998	Mcm5	16.8701
Cbfa2t3h	-12.5864	LOC100047674	16.8724
5031414D18Rik	-12.458	BC006779	16.8819
Evc2	-12.4544	Gcap27	16.9195
Fcrl1	-12.3944	Rpo1-2	16.9373
3110050L10Rik	-12.304	Cbx3	16.9374
2410006H16Rik	-12.255	Lst1	16.9519
Supt16h	-12.2387	5730543M03Rik	16.9519
Shmt2	-12.1883	Chi3l1	16.9519
3010031K01Rik	-12.1636	Lmnb1	17.1339
BC099439	-12.1346	Kel	17.1382
Jakmip1	-12.0919	Lilrb4	17.1418
Polm	-12.0643	Hist1h3d	17.1877
Cd2	-11.9711	Ccdc53	17.2056
LOC654467	-11.9183	Pgd	17.2083
B230312L03Rik	-11.9108	Insig2	17.2505
1700021C14Rik	-11.8982	Bcl2a1d	17.3894
BC028528	-11.8741	Alkbh4	17.4104
Tbc1d10c	-11.8569	Hist1h2bm	17.4412
Dgkd	-11.7546	Camk4	17.4549
Gemin7	-11.7311	Pscd3	17.4827
E130207H16Rik	-11.6765	2610002M06Rik	17.5023
LOC638050	-11.6153	D12Ertd647e	17.5553
Fcrla	-11.5671	Bnip3l	17.5735
Rmnd1	-11.4728	Trem3	17.5735
Cd19	-11.4619	EG433016	17.6186
Epsti1	-11.4586	LOC380801	17.6917
LOC100045343	-11.3423	Adipor1	17.8266
Mal	-11.2379	Dctn3	17.8443
Unc93b1	-11.1928	Crtc3	17.8889
BC038156	-11.1576	Cdkn2d	17.922
LOC385068	-11.118	Bola3	18.1174
Neurl2	-10.9246	AK157302	18.4531
LOC639001	-10.9232	B230312A22Rik	18.6294
Bckdhb	-10.8992	Gtf2h4	18.726
LOC100047863	-10.786	Tyms-ps	18.7285
Rnase6	-10.7605	Nfe2	18.7533
9630009L01Rik	-10.7146	Lhfpl2	18.8101
LOC100048105	-10.708	Mscp	18.8949
Ephx1	-10.6152	Ighg	19.2799
Gimap1	-10.594	Cd14	19.4242
4930597A21Rik	-10.5632	Gp49a	19.4347
Man1a	-10.5549	Aim1	19.5138
Poldip3	-10.4794	LOC243025	19.5421
Ifi30	-10.4598	Epb4.1	19.5769
Zfhx1a	-10.4218	Wrn	19.6155
OTTMUSG00000001305	-10.4032	Car13	19.7037
Rtn1	-10.3672	Abcb4	19.7037
Stc1	-10.3422	Kif2c	19.8271
Faim3	-10.3213	LOC269251	19.8574
Plac8	-10.3185	Zzef1	19.8691
4921528G01Rik	-10.2923	E430003D02Rik	20.0943
Senp1	-10.2861	2810453I06Rik	20.2289
Icam2	-10.2477	Mcm10	20.2621
2700033B16Rik	-10.1829	Gins4	20.3164
Slc4a7	-10.1678	C330011F01Rik	20.4401
Psmc4	-10.1517	Fen1	20.4401
6530401O14Rik	-10.112	Ugt8a	20.4764
Evi2a	-10.0966	2210012G02Rik	20.4873
Rcsd1	-10.0943	2810408P10Rik	20.6519
Ctps2	-10.0899	Hnrpll	20.6537
Slc25a3	-10.0709	Ms4a6d	20.6776
		Pkd1	20.6872
		Alas2	20.7854
		Gins1	20.8815
		BC021614	21.0157
		Slc25a37	21.0209
		Smox	21.1076
		5830411I20	21.1484
		Appbp2	21.1892
		Hist1h3e	21.2948
		Papss2	21.323
		Fntb	21.3932
		Ube2cbp	21.4335
		Ngfrap1	21.4375
		Ccdc88a	21.5401
		Anxa3	21.5751
		Arl4c	21.6488
		Snx18	21.7415
		Ifitm3	21.791
		LOC639715	21.8259
		Wdhd1	21.8259
		Tuba6	21.9281
		2012-03-02	22.0578
		Asxl1	22.197
		LOC384348	22.25
		LOC100045551	22.25
		Abcg4	22.2888
		Ube2l6	22.3786
		2012-09-09	22.417
		Gypc	22.5598
		Esm1	22.8493
		Urod	22.8827
		Odz4	22.9618
		Pqlc1	23.1187
		LOC237877	23.2305
		EG623230	23.3491
		Taldo1	23.3637
		Smc6	23.3797
		LOC245069	23.7128
		Hp	23.8109
		Dnajc5	23.9489
		A130039H09Rik	23.9927
		D17H6S56E-5	24.085
		Qprt	24.0913
		LOC676136	24.143
		Sema5a	24.1687
		Ptcd3	24.2769
		LOC382264	24.3765
		Oip5	24.5953
		Cyp4b1	24.6899
		Adpgk	24.7077
		Glipr2	24.737
		LOC100046025	24.9605
		Cenpn	25.0603
		Atxn1	25.4769
		Cd59a	25.9487
		Polh	26.1888
		Cd8b1	26.3137
		Gbp1	26.6782
		Cmas	26.7956
		LOC332788	26.8752
		C630030A18Rik	26.9705
		Znhit3	27.0027
		6330566F14Rik	27.2696
		Nudel-pending	27.4936
		Cox7a2l	27.5496
		Tnfaip2	27.6434
		2900011O08Rik	27.6738
		Kirrel3	27.7937
		Nrip3	27.8274
		Ppap2a	28.1687
		LOC382050	28.2265
		Gin1	28.2646
		Sec61g	28.7137
		Pira2	28.7711
		Vars	28.8887
		E030007H10Rik	29.0398
		Fancd2	29.2629
		Haao	29.3091
		Rps3	29.3652
		Mecr	29.467
		LOC630837	29.5392
		KIF3B	29.5489
		H2-DMb2	29.6787
		Reck	29.7596
		Rexo2	29.8617
		LOC384413	29.9464
		Hist2h2be	30.3
		H2-K1	30.3025
		Pira3	30.4379
		Slmo2	30.7722
		Ptplad2	30.9021
		Cdr2	30.9526
		Pik3cg	31.7912
		Tnfsf12-tnfsf13	31.7912
		Mad	31.8652
		Isca1	31.8731
		LOC381105	31.9897
		Kif11	31.9897
		Eif2ak2	32.0811
		LOC669053	32.1753
		6330503K22Rik	32.4017
		Eif4el3	32.8263
		Nkg7	32.8364
		Stfa1	32.9431
		A130038J17Rik	33.1151
		LOC380799	33.3662
		Vamp8	33.5385
		Mrpl35	33.8748
		C430014G13Rik	33.8748
		Fahd1	33.8748
		Aurkb	33.9014
		Atpbd3	34.2043
		Gja1	34.3756
		Rnu6	34.9749
		Emb	35.139
		Anxa2	35.9663
		Klhdc5	36.514
		Eno1	36.6729
		Ckb	37.3452
		LOC674110	37.3452
		Aurka	37.4291
		Ddost	38.9753
		LOC640340	39.0635
		S100a8	39.1912
		LOC100046586	39.1912
		6430402L23Rik	39.6478
		Mier3	40.1018
		2310038D14Rik	40.3999
		IGHV1S30_X02462_Ig_heavy_variable_1S30_12	40.4224
		Tlr1	41.008
		Ccnb1	41.2435
		Gbp6	41.3544
		LOC100048803	41.3678
		2810003O05Rik	41.8501
		Mtif2	41.8502
		Skiv2l2	42.1482
		Sdc3	42.1482
		Slc38a5	42.1513
		Gm1077	42.3905
		Tbn-pending	42.7915
		Gclm	43.9075
		Hmox1	44.2049
		Lbp	44.767
		Ng23	46.1798
		Fpr2	46.511
		IGKV8-31_AJ235957_Ig_kappa_variable_8-31_3	46.6807
		LOC381132	47.3604
		LOC630320	48.1597
		LOC630253	48.3085
		1110005F07Rik	48.6082
		Arl11	49.2692
		Sema4a	50.0882
		LOC674094	50.2601
		Prkag2	50.3604
		Col5a1	51.0198
		Gps2	51.2114
		Hace1	51.2114
		Tcrg-V4	53.7296
		F630107D10Rik	54.6064
		Tesk1	55.9436
		A430083I17Rik	56.332
		Slpi	56.3615
		2810410P22Rik	57.008
		Retnlg	57.2734
		Emilin2	57.4453
		Sspn	57.5536
		LOC630284	57.6519
		4930518I15Rik	57.9821
		LOC230253	58.1543
		H2-Eb1	58.751
		LOC630305	59.1346
		Arl5a	59.1683
		Lip1	59.7862
		IGHV1S28_X02460_Ig_heavy_variable_1S28_13	60.4178
		Ear6	60.7386
		Actb	61.2451
		Rusc2	61.8048
		0610037M15Rik	62.2488
		LOC381484	62.5044
		Prg2	62.9042
		IGKV3-2_X16954_Ig_kappa_variable_3-2_18	63.7305
		H2-Ea	64.2726
		LOC386405	64.2829
		A730008H23Rik	64.5907
		Nudt6	65.6786
		Hist1h3a	69.2486
		IGHG1_J00453$V00793_Ig_heavy_constant_gamma_1_792	69.3398
		Hist1h2bf	69.8028
		H2-Q6	70.6398
		Ccl24	74.4246
		LOC380706	77.8994
		Plau	80.4198
		Psmb6	92.1517
		Tnfrsf14	93.9616
		Pcoln3	94.1879
		A630023P12Rik	94.2555
		2810423A18Rik	96.2821
		Abcc3	106.656
		IGHV5S18_AF290972_Ig_heavy_variable_5S18_125	108.771
		Med18	112.272
		2510022D24Rik	113.858
		A630084D02Rik	119.754
		H2-Q5	129.463
		Kras	168.408
		Itga9	336.816
		LOC626583	336.816
		Igh-4	336.816
		Dok2	336.816
