# Supplementary material for: Decreased expression levels of Ifi genes is associated to the increased resistance to spontaneous arthritis disease in mice deficiency of IL-1RA
Source: BMC Immunol. 2016 Aug 2;17:25. doi: 10.1186/s12865-016-0163-y (PMC4970213; doi:10.1186/s12865-016-0163-y)
Supplement: Additional file 3: Table S2. — Down and up regulated genes comparing congenic strain to that of DBA Il1rn mutation. List of names and DiffScores of changes of down or up regulated genes in congenic strain in comparison to that of DBA Il1rn mutation. (XLSX 21 kb) [file 12865_2016_163_MOESM3_ESM.xlsx]

## Sheet: Sheet1
Gene	Down regualted			Gene	Up regualted
Pdrg1	-249.35			Apobec1	10.1195
Tens1	-215.088			Umps	10.1433
Chchd4	-212.615			Nostrin	10.211
E230029C05Rik	-175.587			IGHV1S30_X02462_Ig_heavy_variable_1S30_12	10.3122
Prcp	-170.551			Nlrp4e	10.3543
2810417H13Rik	-170.126			LOC100044190	10.4503
Car1	-163.115			Abcd3	10.5091
Atp6v1d	-128.664			Rbms1	10.5463
Aldh1a7	-123.444			Csnk1g3	10.5704
Bat5	-113.445			Rpa2	10.5967
Twistnb	-112.739			Anxa6	10.7392
LOC229810	-110.772			Kif1c	10.753
H2afv	-108.901			C130079K02Rik	10.8014
Bach2	-106.552			Rbbp4	10.9338
2310036D22Rik	-101.061			Gal3st2	11.0245
Runx1	-98.2831			Ccl21b	11.0248
Poli	-95.7604			LOC382050	11.0324
LOC622994	-93.7502			Man2a2	11.0551
Clec4g	-92.386			1810020D17Rik	11.1467
Manbal	-90.7509			Fchsd2	11.1467
Ear11	-87.4111			Tcrb-V8.3	11.1467
A530055J02Rik	-86.167			Selpl	11.1799
LOC381283	-84.4845			A130082M07Rik	11.2183
Rps2	-82.8447			LOC626583	11.2183
OTTMUSG00000010673	-82.0202			Tcrb-J	11.2791
Stx11	-78.2647			Klrd1	11.4179
D630015C01Rik	-77.6691			Zbtb32	11.5823
6330403K07Rik	-75.6338			Sit1	11.6916
IGHV1S119_L33961_Ig_heavy_variable_1S119_14	-75.3206			Egr2	11.793
Enpp5	-75.1557			Sepw1	11.7955
IGKV11-125_AJ231256_Ig_kappa_variable_11-125_15	-74.9288			Inpp4b	11.8954
Ly6d	-69.8899			Rapgef4	11.899
Atpbd1b	-69.0134			A430093F15Rik	12.0744
Gramd4	-68.5696			Insl6	12.0752
A430077H15Rik	-67.8521			Kcnq5	12.078
Tm7sf3	-67.5275			Kirrel3	12.1784
OTTMUSG00000000971	-67.318			Zfp277	12.1952
Psmd8	-66.9433			Derl3	12.209
C920004C08Rik	-66.6856			Mad	12.2599
Mrps12	-66.2757			Ube2l6	12.266
Rb1	-64.3427			C330011F01Rik	12.3065
Gus-s	-61.7451			Sidt1	12.3708
4933439J20Rik	-61.3903			EG627022	12.4579
Bag2	-59.4438			Rpo1-2	12.4817
D14Ertd449e	-59.3198			LOC384421	12.6449
4930404F20Rik	-57.5259			Rpe	12.6557
4921513D23Rik	-56.8535			Kns2	12.7362
Rab6	-56.5314			Trb	12.8845
Me2	-55.6578			Znf512b	12.8845
Tm4sf4	-55.464			Abhd1	12.9017
LOC380805	-55.3187			B930075F07	12.9377
LOC677643	-55.2089			LOC100041290	12.9479
Pdlim1	-53.9101			2300004C15Rik	12.9541
Atg16l2	-53.586			Adamdec1	12.9589
2210410E06Rik	-52.9948			LOC100047173	13.0154
2610305D13Rik	-52.8107			LOC623121	13.0256
2810049C16Rik	-51.9192			Rcan1	13.0321
Ccl27	-51.6985			Rdm1	13.4634
Man2b1	-51.4744			Itgal	13.484
Arv1	-49.1989			BC049806	13.5175
Wisp2	-48.6186			Plscr4	13.6471
2810021O14Rik	-47.996			Usp18	13.7329
4732429D16Rik	-47.4916			Atp5g2	13.8043
Exosc1	-44.568			Ifi27	13.8095
LOC623466	-44.0981			LOC100043991	13.8206
H2-T10	-43.3191			B930059G07Rik	13.8373
EG243642	-42.6815			A130026C10Rik	14.0129
LOC544904	-42.4279			Il10ra	14.027
LOC637785	-41.8008			Glipr2	14.0544
LOC100047834	-41.2061			Mod1	14.2711
Pold3	-40.053			LOC674087	14.3695
Stard4	-39.7891			9930105H17Rik	14.4208
LOC630337	-39.3092			D630004K10Rik	14.4208
LOC100043918	-37.7617			Npy	14.5931
Ubg	-37.665			H2-M2	14.7629
IGHA_J00475$V00785_Ig_heavy_constant_alpha_135	-37.1694			Klk1b27	14.8495
Epb4.1l2	-36.9041			Stfa2	14.9571
Pelo	-36.7692			Pdgfrb	14.9626
LOC669658	-36.425			Setd4	15.0558
Sult4a1	-36.355			LOC100045240	15.0786
Vnn3	-35.9724			Msh5	15.2468
Senp1	-35.4913			Trappc2l	15.273
H2-Ab1	-35.351			Cd14	15.3435
LOC383196	-35.3059			Nudt18	15.3764
Gde1	-34.6209			6030400N17Rik	15.4017
LOC100048105	-34.2388			A730008H23Rik	15.4023
D430028G21Rik	-34.0019			Rasl11b	15.6731
Sdc4	-33.6818			Scg5	15.7336
Ptgis	-33.5903			BC100530	15.7701
A130096D14Rik	-32.7394			P2ry6	15.8805
Smad2	-31.8414			A230050P20Rik	15.8938
Apol7c	-31.7747			IGHV1S133_AF304553_Ig_heavy_variable_1S133_89	15.922
Sass6	-31.5699			Stard10	16.0498
Ly6e	-31.5052			Akr1e1	16.3009
Lrp6	-31.1683			Skiv2l2	16.3691
Gm962	-30.8401			Hs3st1	16.8512
4631422C13Rik	-30.2923			Copz1	16.8787
EG629383	-30.1884			Rps15a	17.0511
LOC383809	-29.1491			Rnf20	17.0752
BC051142	-29.115			6720458F09Rik	17.2404
Casp9	-28.9279			6330404C01Rik	17.2521
Poldip3	-28.4101			Pde1b	17.2702
Pcyox1l	-28.2588			A130090K04Rik	17.5245
Mpeg1	-27.9752			LOC243025	17.6332
LOC100046401	-27.4566			Zap70	17.7753
Fblim1	-27.3448			Tcf7	17.7955
Cd163	-27.1074			LOC382264	17.8564
A130038H09Rik	-27.0141			Asxl1	18.1051
Rnps1	-26.1048			1810030N24Rik	18.1232
Hist1h2ak	-25.7742			2010016I18Rik	18.1536
Tm4sf5	-25.5696			Mboat1	18.2186
Ccr5	-25.5682			Srpx	18.316
Anxa4	-25.5528			Phf20	18.3748
5830420C15Rik	-25.5374			LOC100041103	18.4875
Wscd1	-25.0191			Txndc5	19.0107
Rnaseh2b	-24.7527			Klhdc5	19.2694
Rabggtb	-24.6505			Rccd1	19.4683
LOC666661	-23.9498			Dusp2	19.5743
Ly6a	-23.6915			D530030K12Rik	19.8351
Tmem184a	-23.6453			Ctsw	20.2861
Gdpd1	-23.4392			Trim11	20.4736
Alg8	-23.3483			LOC331239	20.5121
Mapkapk3	-23.2971			LOC630837	20.5551
2900037O03Rik	-22.8341			Snta1	20.5841
Nup133	-22.6768			Trat1	20.7345
EG667977	-22.5853			Cd207	20.8386
Lynx1	-22.5433			LOC100047486	20.8907
Gprc5b	-22.5258			Dnajc5	20.9004
B3gnt8	-22.0735			Rims3	20.9699
Supt16h	-22.0034			LOC640340	21.0603
Lyz2	-21.3399			ORF28	21.1791
LOC233529	-21.0603			9830001H06Rik	21.3131
Cbfa2t3h	-21.0523			TRBV1_AE000663_T_cell_receptor_beta_variable_1_207	21.5072
Exoc8	-20.6014			Zzef1	21.734
2610207P08Rik	-19.8746			Nkg7	21.7392
Psmb9	-19.7872			Znhit3	21.7908
Bclp2	-19.5134			Zfp68	22.1574
1190028F09	-19.5124			Pira2	22.1649
Sap30l	-19.4683			Dnajc8	22.3953
Dgat2	-19.4095			Notch4	22.4593
Stac2	-19.2783			Lck	22.8575
Tspan8	-19.1327			LOC380799	22.9552
Asgr2	-18.7582			TRBV31_X03277_T_cell_receptor_beta_variable_31_33	23.1932
Rad23a	-18.7263			Ube2cbp	23.1975
Cops5	-18.552			Col20a1	23.2843
Gm288	-18.5218			6720418B01Rik	23.498
Loh11cr2a	-18.3104			Tnfsf12-tnfsf13	23.5202
Erdr1	-18.2237			Gm1077	23.6915
LOC638050	-18.2126			Jak1	23.7315
Ms4a3	-18.2126			D4Wsu114e	24.1772
Abca8a	-18.1536			Pkd1	24.2625
Tmem128	-18.0174			C430014G13Rik	24.6467
Gstm5	-17.9062			Bcl11b	24.7497
IGHV1S120_AF025443_Ig_heavy_variable_1S120_8	-17.8564			Gbp6	25.0407
A930023F05Rik	-17.8336			Gja1	25.3605
LOC380797	-17.6805			Ndrg3	25.3605
IGHV1S14_K00707$X00161_Ig_heavy_variable_1S14_164	-17.5756			Mecr	25.6001
H2-Ob	-17.5219			Gpr83	25.6052
Atp6v1e1	-17.2132			Camk4	25.9743
Rpl38	-17.1899			Insig2	26.1048
Dyrk3	-17.1579			1700052O22Rik	26.1742
Cd209b	-16.6976			LOC276837	26.1742
Sys1	-16.4672			6430402L23Rik	26.4892
Ehd3	-16.3507			Gnptab	26.4892
Bzrap1	-16.3376			LOC269251	27.0282
Pop4	-16.1089			B930041F14Rik	27.2501
Reep1	-16.0733			Ccl21c	27.5352
Itgb2l	-15.832			Trp53inp1	27.541
Vrk1	-15.7892			Cgef2-pending	27.6221
Pip5k1b	-15.7464			H2-D1	28.0717
Riok1	-15.5206			C230066H01Rik	28.3937
LOC100047323	-15.3706			Appbp2	28.4321
Hist1h2ad	-15.1895			Tbn-pending	28.4386
Slc16a10	-14.9473			Rbbp9	28.6709
3000004C01Rik	-14.8766			Pira3	28.7054
D630004N19Rik	-14.7453			D12Ertd647e	29.071
Alg9	-14.6988			6720475J19Rik	29.1318
Comt	-14.4115			Tinagl	29.1539
Chordc1	-13.9526			KIF3B	29.4828
Fbxo34	-13.741			Cd3d	29.5229
Wdr92	-13.6579			Emb	29.8408
MGC107702	-13.6506			Snx18	29.8594
Acsl6	-13.5961			Med18	29.9368
Mmp3	-13.5408			Dock11	29.9991
Ctsg	-13.4953			Ass1	30.0982
0710001D07Rik	-13.3795			C730046C01Rik	30.1006
D630023F18Rik	-13.3727			Rps3	30.4044
LOC238447	-13.2893			LOC639715	30.8041
D430021F02Rik	-13.2535			Map4k2	31.1443
Bpgm	-13.2065			Dscr1	31.2403
Sphk1	-13.1851			Prkag2	31.266
Mlycd	-13.1706			Kif2c	31.4863
9130604K18Rik	-12.6449			Ccdc53	31.578
6330414G02Rik	-12.6329			Nudel-pending	31.6843
AI467606	-12.5852			Papss2	32.1914
E2f4	-12.477			Crtc3	32.5108
Ahcy	-12.4296			Unc45a	32.5302
LOC100041864	-12.3899			Siglecg	33.2531
Slc38a6	-12.3104			LOC207685	33.3511
4933427D14Rik	-12.2384			Sspn	33.4369
Xrcc2	-12.1542			Lip1	34.0014
Sipa1l2	-12.0565			6330566F14Rik	34.6693
BC055368	-11.9146			Mrpl35	34.6716
Gadd45gip1	-11.8953			Stab2	34.8055
Snurf	-11.8305			2210012G02Rik	34.9372
Rsad1	-11.8062			Ptcd3	35.0658
9030625A04Rik	-11.7085			TRBV8_AE000663_T_cell_receptor_beta_variable_8_270	36.1842
Gemin7	-11.6973			Tasp1	36.4336
LOC100044324	-11.6961			LOC381105	36.4677
Psmc4	-11.6117			Fermt2	36.6211
Lrg1	-11.5833			C130002K18Rik	36.7692
AW540478	-11.516			Col4a1	36.8997
A430107P09Rik	-11.4714			Cd6	37.056
Fkbp4	-11.406			Elac1	37.2888
Malt1	-11.3418			Npal3	37.7454
Atxn2	-11.1805			Dcp1b	37.8626
BC038156	-11.1649			Ube1l	38.4354
Rell1	-10.9653			2900016B01Rik	39.3092
E030040L08Rik	-10.9561			Eno1	39.6604
Dis3l	-10.9387			Oas2	39.9525
Sumf2	-10.8955			LOC670356	40.4698
1110014O20Rik	-10.8729			Qprt	40.6149
Slc16a6	-10.851			Eml4	40.655
Hist1h2ag	-10.6672			Csprs	41.1159
scl0001132.1_96	-10.6238			Ugt8a	41.3338
9630009L01Rik	-10.6063			Bcl2a1d	41.5014
9626962_211_rc	-10.5686			Smc6	41.5086
Kctd14	-10.5209			2810003O05Rik	41.8954
C430020H24Rik	-10.5067			Odz4	42.1592
Ccrn4l	-10.4503			Cd72	42.4143
4921520G13Rik	-10.3839			A130039H09Rik	42.9698
1600029I14Rik	-10.3344			2810408P10Rik	43.7787
LOC386294	-10.3344			1110005F07Rik	43.8618
LOC268934	-10.2903			Atpbd3	43.8655
Stip1	-10.2417			Ccl5	43.9997
Dctn4	-10.2174			Arl4c	44.2672
IGHV1S36_M13788_Ig_heavy_variable_1S36_40	-10.211			Ng23	44.4596
LOC100047651	-10.154			4930518I15Rik	44.7041
Ube2e2	-10.1515			H2-DMb2	44.7193
Cited4	-10.1107			Cd3e	45.0438
Cdv3	-10.0035			Lst1	45.3091
				AI449175	45.6497
				Arl5a	45.7493
				D17H6S56E-5	47.1646
				Psmb6	47.6748
				Esm1	49.3655
				LOC230253	49.3817
				IGHG1_J00453$V00793_Ig_heavy_constant_gamma_1_792	49.5775
				Vamp8	50.2287
				LOC630284	51.8092
				Eif4el3	52.4391
				LOC100041504	52.5756
				Kras	52.8727
				Ddost	53.4001
				Rusc2	53.5239
				D230047F17Rik	54.23
				Eif2ak2	54.551
				Tnfrsf14	54.8474
				LOC381132	55.2089
				LOC630320	55.2089
				Mtif2	56.8282
				Abcc3	57.7436
				LOC100046025	59.3148
				LOC380706	60.1151
				Pik3cg	60.7699
				Actb	62.0275
				Pcoln3	63.5654
				BC006779	65.0419
				H2-Ea	65.9885
				H2-DMb1	66.3811
				A430083I17Rik	67.318
				Tcrg-V4	70.0145
				Ifi35	73.2424
				LOC386405	74.5978
				LOC674110	79.4737
				Gbp1	81.6222
				Ccl24	83.9895
				LOC381484	85.8036
				Gps2	85.8433
				2810423A18Rik	89.8105
				Rnu6	90.2585
				LOC630253	92.5502
				Plau	94.6007
				H2-Eb1	98.8022
				A630023P12Rik	100.189
				Dok2	100.199
				A630084D02Rik	112.739
				2900011O08Rik	113.598
				2810410P22Rik	115.857
				2510022D24Rik	121.54
				Haao	121.743
				H2-Q6	125.997
				Vars	130.691
				Cd8b1	154.863
				H2-K1	164.696
				Cox7a2l	170.398
				H2-Q5	170.951
				LOC630305	207.486
				0610037M15Rik	340.795
				2310038D14Rik	340.795
				Ckb	340.795
				F630107D10Rik	340.795
				IGHV5S18_AF290972_Ig_heavy_variable_5S18_125	340.795
				Itga9	340.795
				LOC100048803	340.795
				LOC674094	340.795
				Slpi	340.795
				Tesk1	340.795
				Tlr1	340.795
