# Supplementary material for: Decreased expression levels of Ifi genes is associated to the increased resistance to spontaneous arthritis disease in mice deficiency of IL-1RA
Source: BMC Immunol. 2016 Aug 2;17:25. doi: 10.1186/s12865-016-0163-y (PMC4970213; doi:10.1186/s12865-016-0163-y)
Supplement: Additional file 4: Table S3. — Down and up regulated genes comparing congenic stain to the Balb/c wild type. List of names and DiffScores of changes of down or up regulated genes in congenic strain in comparison to that of Balb/c wild type. (XLSX 10 kb) [file 12865_2016_163_MOESM4_ESM.xlsx]

## Sheet: Sheet1
Gene	Down regulated		Gene	Up regulated
LOC100044430	-136.748		LOC100047173	10.0729
Lyz1	-124.588		Smtn	10.097
Rnpep	-76.1465		Plau	10.163
LOC639001	-53.8725		Cd9	10.3559
LOC638301	-52.1193		Clec4d	10.3559
Siglec1	-49.8663		Gp1bb	10.4558
LOC665425	-38.6501		Ear12	10.4562
2410001C21Rik	-37.1622		Fermt3	10.6451
LOC100040462	-36.6052		LOC386233	10.6556
TRBV6_AE000663_T_cell_receptor_beta_variable_6_11	-33.7191		Pilra	10.7977
5730427M17Rik	-31.4062		Gpaa1	10.8772
E430033B07Rik	-30.5965		Svep1	11.3059
A830054O07Rik	-30.4597		Itga2b	12.0997
9130211I03Rik	-30.0491		LOC382237	12.2005
Hmgcs2	-27.6886		Prg3	12.2462
Sorl1	-26.1071		Pdlim7	12.2571
Chst10	-23.1337		Flot2	12.3641
scl000854.1_75	-20.2526		Ear2	12.4602
LOC380797	-18.8058		Anxa2	13.0094
Ubd	-17.8966		Trem3	13.3496
Oas1g	-17.2961		Pygl	13.5209
Ifi203	-15.6788		Epx	14.3125
LOC100048583	-14.7633		F13a1	14.475
Angptl4	-13.5176		Alox5ap	14.675
Gstp2	-12.3253		Lcn2	14.8078
Dgkd	-11.2148		Ifi202b	14.9311
Cd207	-11.0959		Il8rb	15.2982
1810015C11Rik	-10.6556		LOC100041137	16.1856
Imap38	-10.4562		Zyx	16.332
LOC673501	-10.4562		BC100530	17.9816
0610037M15Rik	-10.4558		Klra17	18.5918
			E130112J05Rik	18.5918
			scl0002617.1_582	19.3517
			B930041F14Rik	19.4857
			Csrp1	19.6894
			Ltb4r1	19.7732
			Gp49a	20.4565
			Pi16	20.741
			Hdc	21.8236
			Stfa1	21.8312
			Sdc3	22.2542
			Pira2	22.2669
			Dgkg	22.6706
			Ier3	27.0283
			Hp	29.0619
			Socs3	30.7024
			LOC624610	31.2948
			AI324046	32.8668
			Pira3	33.9034
			LOC331511	35.0291
			Ptprv	35.0291
			LOC381132	35.1874
			Prss34	39.9247
			Fpr2	39.9247
			Retnlg	40.9654
			LOC381105	47.8475
			Chi3l1	52.0281
			Zhx2	59.6453
			Rnu6	73.6076
			Ctsg	73.6076
			IGHG1_J00453$V00793_Ig_heavy_constant_gamma_1_792	74.8633
			A630084D02Rik	82.4784
			LOC626583	86.5959
			Prg2	90.0055
			Ear6	101.683
			Slpi	105.875
			Igh-4	111.737
			IGKV11-125_AJ231256_Ig_kappa_variable_11-125_15	332.556
			S100a8	332.556
			Lrg1	332.556
